# Supplementary material for: HER3-Receptor-Mediated STAT3 Activation Plays a Central Role in Adaptive Resistance toward Vemurafenib in Melanoma
Source: Cancers (Basel). 2020 Dec 14;12(12):3761. doi: 10.3390/cancers12123761 (PMC7764938; doi:10.3390/cancers12123761)
Supplement: Supplementary file 1 [file cancers-12-03761-s001.zip]

Archive with 2 entries (2 files):
- cancers-974568_supplementary-S4.pdf
- cancers-974568_supplementary.pdf
